# Supplementary material for: Clinicopathological Correlation of Chronic Thromboembolic Pulmonary Hypertension: A Retrospective Study
Source: J Clin Med. 2022 Nov 10;11(22):6659. doi: 10.3390/jcm11226659 (PMC9694879; doi:10.3390/jcm11226659)
Supplement: Supplementary file 1 [file jcm-11-06659-s001.zip]

Archive with 1 entries (1 files):
- jcm-1976754-supplementary.pdf
